# Supplementary material for: Changes in visual attentional behavior in complex regional pain syndrome: A preliminary study
Source: PLoS One. 2021 Feb 23;16(2):e0247064. doi: 10.1371/journal.pone.0247064 (PMC7901762; doi:10.1371/journal.pone.0247064)
Supplement: S1 File — (XLSX) [file pone.0247064.s001.xlsx]

## Sheet: CRPS
No.	Age (year)	Painful side	Pain severity (NRS)	Duration of symptoms (month)	PDAS	PCS	HADS anxiety	HADS depression	BPDS	Video 1								Video2
										Fixation duration				Fixation count				Fixation duration								Fixation count
										face	body	forearm		face	body	forearm		Painful hand touch		Non-painful hand touch		Right hand touch		Left hand touch		Painful hand touch		Non-painful hand touch		Right hand touch		Left hand touch
												painful side	non-painful side			painful side	non-painful side	painful hand	contralateral hand	non-painful side	contralateral hand	right hand	contralateral hand	left hand	contralateral hand	painful hand	contralateral hand	non-painful hand	contralateral hand	right hand	contralateral hand	left hand	contralateral hand
1	35	Left	9	21	45	28	8	10	17	0	40.8909	0	0	0	64	0	0	3.49912	0	0	3.29916	0	3.29916	3.49912	0	3	0	0	2	0	2	3	0
2	45	Right	8	40	39	32	9	13	15	0	29.4637	4.069	0.149963	0	53	6	1	2.25964	0	0	2.3598	2.25964	0	0	2.3598	1	0	0	3	1	0	0	3
3	53	Right	8	23	40	32	8	17	36	20.8649	4.97881	1.63959	0.139965	43	13	10	1	0	0	0	0.19995	0	0.19995	0	0	0	0	0	1	0	1	0	0
4	44	Left	7	81	39	14	3	10	44	0.329917	0	1.15969	0	2	0	6	0	0	0	0	0	0	0	0	0	0	0	0	0	0	0	0	0
5	52	Left	7	26	22	35	6	13	36	37.211	4.44894	1.37966	0.339915	37	20	8	2	0	0	0	0	0	0	0	0	0	0	0	0	0	0	0	0
6	63	Right	7	13	43	32	9	13	21	11.8073	11.5871	1.19975	1.64959	28	73	9	10	0.819794	0	0.179955	1.03974	0.819794	0	0.179955	1.03974	2	0	2	1	2	0	2	1
7	34	Right	6	17	39	25	3	6	38	40.61	0.519871	0	0	49	4	0	0	0	0	0	0	0	0	0	0	0	0	0	0	0	0	0	0
8	34	Right	6	9	34	43	10	9	42	36.8911	1.77955	0.239939	0	78	9	1	0	0	0	0	0	0	0	0	0	0	0	0	0	0	0	0	0
mean	45		7.25	28.75	37.625	30.125	7	11.375	31.125	18.4643	11.7086	1.21095	0.284929	29.625	29.5	5	1.75	0.822319	0	0.0224944	0.862332	0.384929	0.437389	0.459885	0.424943	0.75	0	0.25	0.875	0.375	0.375	0.625	0.5
sd	10.556		1.0351	23.0945	7.08998	8.37407	2.72554	3.33542	11.5936	17.8974	15.2396	1.32336	0.564331	27.9537	29.1253	4.10575	3.41216	1.34229	0	0.0636237	1.2887	0.809998	1.15845	1.22965	0.862316	1.16496	0	0.707107	1.12599	0.744024	0.744024	1.18773	1.06904

## Sheet: healthy control
No.	Age (year)	Video 1								Video 2
		Fixation duration				Fixation count				Fixation duration				Fixation Count
		face	body	forearm		face	body	forearm		Right hand touch		Left hand touch		Right hand touch		Left hand touch
				right	left			right	left	right hand	contralateral hand	left hand	contralateral hand	right hand	contralateral hand	left hand	contralateral hand
1	34	28.1434	9.89786	1.33966	2.34941	35	47	4	9	0.879779	0	2.69933	0	1	0	2	0
2	40	43.1501	0.56985	0.260033	0	43	5	1	0	2.49939	0	1.03974	0	2	0	1	0
3	49	37.1213	0.959763	2.85938	0.239941	75	5	5	1	0.459884	0	0	0	1	0	0	0
4	50	24.2839	3.769	0.260034	0.0399895	34	16	1	1	0	0	0.959758	0	0	0	1	0
5	54	37.4807	3.83905	0.679832	0.439891	74	16	3	1	0	0	0.59995	0	0	0	1	0
6	51	20.9847	10.1177	1.73967	1.57961	58	44	8	9	1.15971	0	0.139965	0	1	0	1	0
7	50	26.0835	5.25869	0.27993	0.0799805	102	22	1	1	2.95927	0	8.29794	0	4	0	6	0
8	50	29.7829	2.2095	0	0	55	12	0	0	0	0	0.779805	0	0	0	1	0
mean	47.25	30.8788	4.57767	0.927317	0.591102	59.5	20.875	2.875	2.75	0.994754	0	1.81456	0	1.125	0	1.625	0
SD	6.69221	7.61768	3.69207	0.985148	0.884689	23.3054	16.2519	2.6959	3.88219	1.15995	0	2.74619	0	1.3562	0	1.84681	0
